# Supplementary material for: Dynamics of the Gut Microbiota and Faecal and Serum Metabolomes during Pregnancy—A Longitudinal Study
Source: Nutrients. 2024 Feb 7;16(4):483. doi: 10.3390/nu16040483 (PMC10892471; doi:10.3390/nu16040483)
Supplement: Supplementary file 1 [file nutrients-16-00483-s001.zip]

Archive with 1 entries (1 files):
- nutrients-2815399-supplementary.pdf
